# Supplementary material for: Amino acids in the cultivation of mammalian cells
Source: Amino Acids. 2016 Feb 1;48:1161–71. doi: 10.1007/s00726-016-2181-8 (PMC4833841; doi:10.1007/s00726-016-2181-8)
Supplement: Supplementary file 1 — Supplementary material 1 (XLSX 66 kb) [file 726_2016_2181_MOESM1_ESM.xlsx]

## Sheet: Collection of proberties of AA
		Properties of amino acid
	Amino acid	Structure	Salt form available	CAS No.	mol wtᵇ	pKaᵇ	pKbᵇ	pKcᵇ	pIᵇ	Solubility (g/kgH20) at 25°Cᵇ	Metabolic Precursorᶜ	Possible non-proteogenic Catabolic fateᶜ	Maximum conc in clasical CCM [mg/L]ᵈ	Minimum conc in classical CCM [mg/L]ᵈ	Route of synthesisᶠ
	Glycine		Glycine	56-40-6	75.07	2.34	9.58		5.97	239	N-Formiminoglycine, L-Threonine, L-Allothreonine, Purine metabolism (via Xanthine)	Glyoxylate, L-Serine, L-Threonine, Sarcosine, Creatine (via Guanidinoacetate), L-2-Amino-3-oxobutanoic acid, Porphyrine biosynthesis(via 5-Aminolevulinate), Glutathione	330	8	Chemical Synthesis
	L-Alanine		L-Alanine	56-41-7	89.09	2.33	9.71		6	166.9	Pyruvate, L-Selenocysteine, L-Aspartateᵉ	Glycolysis/Gluconeogenesis(via Pyruvate), D-Alanineᵉ	318	9	Fermentation
	L-Arginineᵃ		L-Arginine	74-79-3	174.2	2.03	9	12.1	10.76	182.6	N-(L-Arginino)succinate, D-Nopalineᵉ, D-Octopineᵉ	L-Ornithine, L-Citrulline, N(omega)-Hydroxyarginine, Putrescine (via Agmatine), 4-Guanidinobutanoate (via 4-Guanidinobutanamide)ᵉ, L-Arginine phosphateᵉ, L-Glutamate via (N-Succinyl-L-glutamate 5-semialdehyde)ᵉ	1331	84	Fermentation
			L-Arginine Monohydrochloride	1119-34-2	210.66
	L-Asparagine		L-Asparagine	70-47-3	132.12	2.16	8.73		5.41	25.1	L-Aspartate	L-Asparatate, Oxaloacetate(via 2-Oxosuccinamate)	589	26	Extraction, chemical synthesis
			L-Asparagine Monohydrate	5794-13-8	150.13
	L-Aspartic Acid		L-Aspartic Acid	56-84-8	133.1	1.95	9.66	3.71	2.77	5.04	Oxaloacetate, N-Carbamoyl-L-aspartate, N-Acetyl-L-aspartate	L-Alanine, L-Asparagine, TCA (via Fumarate or Oxaloacetate), Urea cycle (via L-Argino succinate), β-Alanine metabolism, Nicotinate & Nicotinaminde metabolismᵉ, Lysine biosynthesis (via L-Aspartate 4-semialdehyde)ᵉ	465	13	Enzymatic synthesis, (Fermentation)
	L-Cysteineᵃ		L-Cysteine	52-90-4	121.16	1.91	10.28	8.14	5.07		L-Cystathionine, L-Cysteinylglycine, O-Acetyl-L-serineᵉ, S-Sulfo-L-cysteineᵉ, O-Phospho-L-serineᵉ	L-Cystine, S-Glutathionyl-L-cysteine, Pyruvate, 3-Mercaptopyruvate, L-Cysteinesulfinic acid, Taurine, Hypotaurine metabolism (via L-Cysteate), Glutathione metabolism(via L-gamma-Glutamylcysteine), D-Cysteineᵉ			Extraction, Fermentation
			L-Cysteine Hydrochloride Monohydrate	7048-04-06	175.63								123	24
	S-Sulfo-L-Cysteine		S-Sulfo-L-Cysteine	1637-71-4
			S-Sulfo-L-cysteine · sodium salt	7381-67-1
	L-Cystineᵃ		L-Cystine	56-89-3	240.3	1.5	8.8	2.05	8.03	0.11	L-Cysteine, S-Sulfo-L-cysteine	L-Cysteine, S-Sulfo-L-cysteine, Thiocysteine,			Fermentation
			L-Cystine Dihydrochloride	30925-07-6	313.22								115	31
	L-Glutamic Acid		L-Glutamic Acid	56-86-0	147.13	2.16	9.58	4.15	3.22	8.6	α-KetoGlutarate, 2-Oxoglutaramate, gamma-Amino-gamma-cyanobutanoate(?), R-S-Glutathione	L-Glutamine, 4-Aminobutanoate(GABA), S-1-Pyrroline-5-carboxylate, 4-amino butanoate, Glutathione metabolism(via L-γ-Glutamylcystine), D-Glutamine & D-Glutamate metabolism, gamma-L-Glutamylputrescineᵉ	642	11	Fermetation
	L-Glutamineᵃ		L-Glutamine	56-85-9	146.14	2.18	9		5.65	42	α-KetoGlutarate, L-Glutamate	L-Glutamate, 2-Oxoglutaramate, Purine metabolism (via 5-Phosphoribosylamine), Pyrimidine metabolism (via Carbamoyl phosphate), Nitorgen metabolism(via Carbamoyl phosphate), Urea cycle (via Carbamoyl phosphate)			Fermetation
	L-Histidineᵃ		L-Histidine	71-00-1	155.15	1.7	9.09	6.04	7.59	43.5	L-Histidinalᵉ, Imidazol-5-yl-pyruvate	Histamine, Hercynine, Urocanate, N(pi)-Methyl-L-histidine, Carnosine	152	15	Fermetation
			L-Histidine Monohydrochloride Monohydrate	5934-29-2	209.63
	L-Isoleucineᵃ		L-Isoleucine	73-32-5	131.17	2.26	9.6		6.02	34.2	Pyruvate (via (S)-2-Aceto-2-hydroxybutanoate)ᵉ, (S)-3-Methyl-2-oxopentanoic acid	Branched chain fatty acid (via (S)-2-Methylbutanoyl-CoA), TCA (via Acetyl-CoA), Propanoate metabolism (via Propanoyl-CoA),	457	50	Fermentation
	L-Leucineᵃ		L-Leucine	61-90-5	131.17	2.32	9.58		5.98	23.8	4-Methyl-2-oxopentanoate	Branched chain fatty acid (via 3-Methylbutanoyl-CoA), Terpinoid backbone biosynthesis (via (S)-3-Hydroxy-3-methylglutaryl-CoA), TCA (via Acetyl-CoA)	560	50	Fermentation
	L-Lysineᵃ		L-Lysine	56-87-1	146.19	2.15	9.16	10.67	9.74	5.8	meso-2,6-Diaminoheptanedioateᵉ, L-2-Aminoadipateᵉ	L-Saccharopine, Cadaverineᵉ, (3S)-3,6-Diaminohexanoateᵉ	2000	0	Fermentation
			L-Lysine Monohydrate	39665-12-8	164.2
			L-Lysine Monohydrochloride	657-27-2	182.65
	L-Methionineᵃ		L-Methionine	63-68-3	149.21	2.16	9.08		5.74	56	L-Homocysteine, 4-Methylthio-2-oxobutanoic acid, L-Methionine S-oxideᵉ, N-Formyl-L-Methionineᵉ	Methanethiol, S-adenosylmethionine, 4-Methylthio-2-oxobutanoic acid, Aminoacyl-L-methionineᵉ	153	15	Enzymatic synthesis, Fermentation
	L-Phenylalanineᵃ		L-Phenylalanine	63-91-2	165.19	2.18	9.09		5.48	27.9	Chorismateᵉ, L-Arogenateᵉ	Phenylpyruvate, L-Tyrosine, Phenethylamine	313	15	Fermentation
	L-Proline		L-Proline	147-85-3	115.13	1.95	10.47		6.3	1625	L-Hydroxyproline,L-Ornithine, 1-Pyrroline-2-carboxylate	L-Glutamate(via L-1-Pyroline-5carboxylate),1-Pyrroline-2-carboxylate(via D-Proline), Linatine (via D-Proline)ᵉ, 5-Aminopentanoate (via D-Proline)ᵉ	121	0	Fermentation, (Extraction)
	L-Hydroxyproline		L-Hydroxyproline	51-35-4	131.13						L-Proline, 4-Oxoproline	1-Pyrroline-4-hydroxy-2-carboxylate (via cis-4-Hydroxy-D-Proline)ᵉ, L-1-Proroline-3-hydroxy-5-carboxylate, (R)-4-Hydroxy-2-oxoglutarate, TCA (via pyruvate), Glycoxylate	20	0	Enzymatic synthesis
	L-Serine		L-Serine	56-45-1	105.09	2.13	9.05		5.68	250	Pyruvate, 3-Phospho-D-glycerate, 5,10-Methylenetetrahydrofolate + Glycine	L-Tryptophan, Sphingolipid metabolism, Pyruvate metabolism & TCA (via Pyruvate + Ammonia) ,L-Cysteine + Acetate (via O-Acetyl-L-serine) Glyoxylate metabolism (via Hydroxypyruvate), L-Cystathionine, Glycine	557	30	Fermentation
	L-Threonineᵃ		L-Threonine	72-19-5	119.12	2.2	8.96		5.6	90.6	L- Homoserine, Glycine	Glycine, L-Valine, L-Leucine, L-Isoleucine biosynthsis (via 2-Oxobutanoate), Pyruvate biosynthesis (via Methylglyoxal),	750	20	Fermentation
	L-Tryptophanᵃ		L-Tryptophan	73-22-3	204.23	2.38	9.34		5.89	13.2	Indoleglycerol phosphateᵉ, Indoleᵉ	Tryptamine, 5-Hydroxy-L-tryptophan, L-Formylkynurenine, Indoleᵉ	80	5	Fermentation
	L-Tyrosineᵃ		L-Tyrosine	60-18-4	181.19	2.24	9.04	10.1	5.66	0.51	Chorismateᵉ, L-Arogenateᵉ	3-(4-Hydroxyphenyl)pyruvate, Tyramine, 3-Iodo-L-tyrosine, 3,4-Dihydroxy-L-phenylalanine (L-DOPA)	197	29	Extraction, Enzymatic synthesis, Fermentation
			L-Tyrosine Di-Sodium-Salt-Dihydrate	122666-87-9	225.15
	Phospho-L-Tyrosine		Phospho-L-Tyrosine	21820-51-9											Chemical Synthesis(Zimmer et al., 2014)
			Phospho-L-Tyrosine Disodium	1610350-91-8						50
	L-Valineᵃ		L-Valine	72-18-4	117.15	2.27	9.52		5.96	88	Pyruvate (via (S)-2-Acetolactate)ᵉ, 3-Methyl-2-oxobutanoic acid	Branched chain fatty acid (via 2-Methylpropanoyl-CoA),Propanoate metabolism(via (S)-Methylmalonate semialdehyde), TCA(via Succinyl-CoA)	440	20	Fermentation
	L-Alanyl L-Tyrosine		L-Alanyl L-Tyrosine	3061-88-9	252.27
	L-Alanyl-L-Glutamine		L-Alanyl-L-Glutamine	39537-23-0	217.22
		ᵃ	Essential amino acids required for cells in culture as determined by Eagle (Eagle, 1955b, c). L-Cystine was suplied to these cells as a source of L-Cysteine
		ᵇ	(Haynes, 2013)
		ᶜ	(Kanehisa et al., 2014)
		ᵈ	(Landauer, 2014)
		ᵉ	Currently discribe only for invertibrates, bacreria or archea
		ᶠ	(Drauz et al., 2000)
	Mini-Review Journal:Amino Acids Title: Amino acids in the cultivation of mammalian Andrew Salazarᵃᵇ, Michael Keusgenᵃ, Jörg von Hagenᵇ ᵃInstitute of Pharmaceutical Chemistry, University of Marburg, 35032 Marburg, Germany ᵇBiopharm Materials & Technologies R&D, Merck Lifescience, 64293 Darmstadt, Germany Corresponding author e-mail: andrew.salazar@external.merckgroup.com
