# Supplementary material for: Amino acids in the cultivation of mammalian cells
Source: Amino Acids. 2016 Feb 1;48:1161–71. doi: 10.1007/s00726-016-2181-8 (PMC4833841; doi:10.1007/s00726-016-2181-8)
Supplement: Supplementary file 2 — Supplementary material 2 (XLSX 48 kb) [file 726_2016_2181_MOESM2_ESM.xlsx]

## Sheet: Transporters of AA
	Animal Amino acid transporters
	Transporter	TCID‡	Species†	Amino acid transported	Remarks		Reference
	The Voltage-gated Ion Channel (VIC) Superfamily
	The Glutamate-gated Ion Channel (GIC) Family of Neurotransmitter Receptors	1.A.10
	GluR-K1/GRIA1/GLUR1	1.A.10.1.1	Rattus norvegicus	L-Glu	Ca2+ permeable		(Hollmann et al., 1989; Soto et al., 2014)
	GluR-D /GRIA4/GLUR4	1.A.10.1.2	Rattus norvegicus	L-Glu	Crystal structure known		(Bettler et al., 1990; Gill et al., 2008)
	GRIN2C/NMDA	1.A.10.1.3	Homo sapiens	L-Glu, Gly	Ca2+ permeable; Blocked by external Mg2+;		(Siegler Retchless et al., 2012)
	GluR-3/GluR-C/GluR-K3	1.A.10.1.4	Homo sapiens	L-Glu	Ca2+ permeable; Crystal structure and domain arcitecture studied		(Midgett et al., 2012; Wu et al., 2007)
	GluR5/Grik1	1.A.10.1.5	Rattus norvegicus	L-Glu	Higher affinity for domoate, kainate than L-Glu		(Sommer et al., 1992)
	NR1 and NR2A/NR3/GluN2A7GRIN2A or NR2B or NR2C	1.A.10.1.6	Rattus norvegicus	L-Glu, Gly	Hetromers differ in gating behavior and magnesium sensitivity;		(Ishii et al., 1993; Monyer et al., 1992)
	GluR δ2	1.A.10.1.8	Mus musculus	L-Glu	Mutation in the gene could cause neuro degeneration		(Zuo et al., 1997)
	KA1/GRIK4	1.A.10.1.9	Homo sapiens	L-Glu	Binds kainate, quisqualate, domoate with higher affinity than L-Glu		(Kamboj et al., 1994)
	GRIK2/GLUK2/GLUR6	1.A.10.1.11	Rattus norvegicus	L-Glu	Ca2+ permeable		(Fisher and Mott, 2012)
	NMDA	1.A.10.1.12	Xenopus laevis	L-Glu	Allosterically inhibited by Ro25-6981, ion channel blocked by MK-801		(Lee et al., 2014; Soloviev et al., 1996)
	GluR-2/GluA2	1.A.10.1.13	Homo sapiens	L-Glu	Crystal structure known		(Sobolevsky et al., 2009; Yelshanskaya et al., 2014)
	IR25a	1.A.10.1.14	Drosophila melanogaster		Putative Glutamate receptor; Involved in salt avoidance		(Zhang et al., 2013)
	Glutamate ionotropic receptor homologue	1.A.10.1.15	Daphnia pulex		Putative Glutamate receptor		(Colbourne et al., 2011)
	IR93a	1.A.10.1.16	Panulirus argus		Putative Glutamate receptor		(Corey et al., 2013)
	IP13856p	1.A.10.1.17	Drosophila melanogaster		Putative Glutamate receptor; Involved in salt tasting		(Zhang et al., 2013)
	Amino Acid-Polyamine-Organocation (APC) Superfamily
	The Amino Acid-Polyamine-Organocation (APC) Family	2.A.3
	The Cationic Amino Acid Transporter (CAT) Family	2.A.3.3
	mCAT1/ERR	2.A.3.3.1	Mus musculus	L-Arg,L- Lys,L-Orn	Na+-independent		(Albritton et al., 1989; Kim et al., 1991)
	mCAT2/TEA	2.A.3.3.2	Mus musculus	L-Arg,L- Lys,L-Orn	Na+-independent		(Closs et al., 1993; Habermeier et al., 2003; Yeramian et al., 2006)
	mCAT3	2.A.3.3.5	Mus musculus	L-Arg,L- Lys,L-Orn, 2,4-diamino-n-butyrate	Na+-independent		(Ito and Groudine, 1997)
	SLC7A4/CAT4	2.A.3.3.6	Homo sapiens	L-Arg			(Sperandeo et al., 1998)
	SLC7A14	2.A.3.3.7	Homo sapiens		Putative cationic amino acid transporter		(Nagase et al., 2000; Sperandeo et al., 1998)
	SLC7A2/hCAT2	2.A.3.3.8	Homo sapiens	L-Arg	Na+-independent		(Closs et al., 1997; Hoshide et al., 1996)
	SLC7A1/hCAT1/ERR	2.A.3.3.9	Homo sapiens	L-Lys	In the presence of Na(+), uptake inhibited by L-Leu, L-homoserine, L-Ala but not L-Val, L-Glutamate		(Closs, 1996; Kamath et al., 1999)
	SLC7A3/hCAT3	2.A.3.3.10	Homo sapiens	L-Arg,L- Lys,L-Orn	Na+-independent		(Vekony et al., 2001)
	Amino Acid-Polyamine-Organocation (APC) Superfamily
	The Amino Acid-Polyamine-Organocation (APC) Family	2.A.3
	The L-type Amino Acid Transporter (LAT) Family	2.A.3.8
	LAT1/SLC7A5/MPE16/TA1	2.A.3.8.1	Rattus norvegicus	L-Phe, L-Ile, L-Leu, L-Val, L-Trp, L-His,L-Tyr, L-Met, D-Leu,D-Phe, D-Met	Na+-independent; inhibited by 2-Amino-2-norbornanecarboxylic acid (BCH); Mediates tryptophan:kynurenine exchange; transports thyroid hormones		(Kanai et al., 1998; Kaper et al., 2007; Kinne et al., 2011)
	ASUR4	2.A.3.8.2	Xenopus laevis	L-Leu, L-Gln, L-Glu, L-Phe, L-Met	Na+-independent; inhibited by 2-Amino-2-norbornanecarboxylic acid (BCH);		(Mastroberardino et al., 1998)
	SPRM1lc/PRM1	2.A.3.8.3	Schistosoma mansoni	L-Phe, L-Arg, L-Lys, L-Ala, L-Gln, L-His, L-Trp, L-Leu	Na+-independent; Functions with SPRM1hc (TCID: 8.A.9.3.1)		(Krautz-Peterson et al., 2007)
	xCT/SLC7A11	2.A.3.8.5	Mus musculus	L-Cystine, L-Glu, L-homocysteate	Cystine/Glu antiporter; Requires 4F2hc (TCID: 8.A.9.2.1); Na+-independent		(Sasaki et al., 2002; Sato et al., 1999)
	LAT2/SLC7A8	2.A.3.8.6	Rattus norvegicus	L-Phe, L-Ile, L-Leu, L-Val, L-Trp, L-His,L-Tyr, L-Met,	Na+-independent; Mediates tryptophan:kynurenine exchange; transports thyroid hormones		(Kinne et al., 2011)
	y+LAT1	2.A.3.8.7	Rattus norvegicus	L-Met, L-Leu, L-Gln, L-His, L-Lys, L-Arg	Neutral amino acids in symport with Na+, Li+ or H+ in 1:1 stoichiometry; Basic amino acid (Lys) transpoted without symport; methylmercury-L-cysteine also transported		(Pfeiffer et al., 1999)
	AGT1/XAT2/0610009O04RIK	2.A.3.8.8	Mus musculus	L-Asp, L-Glu, threo-β-hydroxyaspartate,L-serine-O-sulfate, L-cysteine sulfinate, L-cysteate,	L-Asp uptake inhibited by L-Cys; Na+-independent;		(Matsuo et al., 2002)
	AAT-1	2.A.3.8.9	Caenorhabditis elegans	L-Ala, L-Ser, L-Val, L-Thr, L-His, Gly	Nearly obligatory amino acid exchanger; Na+-independent		(Veljkovic et al., 2004b)
	AAT-9/ Y53H1C.1a	2.A.3.8.10	Caenorhabditis elegans	L-Phe, L-Trp, L-Tyr, 3,4-dihydroxyphenylalanine(L-DOPA)	Obligate aromatic amino acid exchanger;		(Veljkovic et al., 2004a)
	ArpAT	2.A.3.8.11	Mus musculus	L-Tyr, 3,4-dihydroxyphenylalanine(L-DOPA), L-Ala, L-Glu, L-Ser, L-Cystine, L-Arg	Aromatic amino acid preferring; Present in mouse, rat, dog and chicken, silenced in humans and chimps; Na+-independent		(Fernandez et al., 2005)
	ASC-1/SLC7a10	2.A.3.8.13	Mus musculus	Gly, L-Ala, L-Ser, L-Thr, L-Cys, alpha-aminoisobutyric acid, L-Met,L-Leu, L-Val,L-Phe, L-His, D-Ala, D-Ser, β-Ala	Symport of H+; Heterodimeric with 4F2hc (TCID: 8.A.9.2.1), Uptake inhibitted by D-Thr, D-Cys		(Fukasawa et al., 2000)
	ASC-2	2.A.3.8.14	Mus musculus	Gly, L-Ala,L-Ser, L-Thr	Uptake inhibited by L-Cys; Antiport of amino acids; Associated heavy chain unknown; Na+-independent		(Chairoungdua et al., 2001)
	BAT1	2.A.3.8.15	Rattus norvegicus	L-Cystine, L-Lys, L-Arg, L-Ornithine, L-Leu,L-Phe, L-Tyr, L-Trp, L-Met, L-His, L-Gln, L-Asn, L-Thr, L-Cys, L-Ser, L-Ala	Forms a heterodimer with rBAT (TCID: 8.A.9.1.1), Na+-independent,		(Chairoungdua et al., 1999)
	CCBR1/xCT/SLC7A11	2.A.3.8.18	Homo sapiens	L-Cystine, L-Glu	Amino acid exchanger; Inhibited by di-aryl-substituted isoxazoles noncompetitively; Na+-independent; Transporter translation uprregulated by Oxygen and NO		(Bridges et al., 2001; Newell et al., 2014; Sato et al., 2000)
	B(0,+)AT/SLC7A9	2.A.3.8.19	Homo sapiens	L-Cystine, L-Lys, L-Arg, L-Ornithine, L-Leu, L- Ile, L-Val, L-Phe, L-Tyr, L-Trp, L-His, L-Met, L-Gln, L-Asn, L-Thr, L-Cys, L-Ser, L-Ala	Amino acid exchanger; cystinuria-related transporter; Na+-independent;		(Mizoguchi et al., 2001)
	hLAT2/SLC7A8	2.A.3.8.20	Homo sapiens	L-Phe, L-Leu, S-nitroso-L-cysteine, MeHg-L-cysteine,	Inhibited by 2-Amino-2-norbornanecarboxylic acid (BCH); Na+-independent; L-Val, D-Leu, L-Trp, L-Leu, L-Tyr, D-Val, L-DOPA, L-Ala, L-Cys, L-His decrease amino acid uptake		(Gandhi et al., 2004; Li and Whorton, 2005; Pineda et al., 1999; Simmons-Willis et al., 2002)
	ASC-1/SLC7A10	2.A.3.8.21	Homo sapiens	L-Ala, L-Ser, L-Thr, L-Cys, D-Ser, D-Ala	Na+-independent		(Nakauchi et al., 2000)
	Y+LAT1/MOP-2/SLC7A7	2.A.3.8.22	Homo sapiens	L-Arg, L-Ornithine, L-Leu, L‐Gln, L‐Met, L‐Ala, L‐Phe	Involved in Lysinuric protein intolerance; Neutral amino acids transported in a Na+ dependent manner; Amino acid exchanger		(Kaneko et al., 2007; Pfeiffer et al., 1999; Torrents et al., 1998)
	Y+LAT2/SLC7A6	2.A.3.8.23	Homo sapiens	L-Arg, L-Ornithine, L-Leu, L-Ile, L‐Gln	Inhibition of uptake by amino acid Na+ dependent; Amino acid exchanger, Glu exchanged for Arg		(Broer et al., 2000; Kaneko et al., 2007)
	XAT2/SLC7A13	2.A.3.8.24	Homo sapiens		Putative: Na+-independent Asp/Glu transporter		(Blondeau, 2002)
	4F2LC/CD98lc/hLAT1/E16/SLC7A5	2.A.3.8.25	Homo sapiens	L-Phe, L-His, L-Leu, L-Gln, L-Trp	Inhibited by 2-Amino-2-norbornanecarboxylic acid (BCH); Na+-independent;		(Mastroberardino et al., 1998; Prasad et al., 1999)
	AAT-6	2.A.3.8.27	Caenorhabditis elegans		Putative: Amino acid transporter		(Hagiwara et al., 2012)
	y+LAT1	2.A.3.8.29	Danio rerio		Putative: Amino acid transporter		(Yang et al., 2014)
	Amino Acid-Polyamine-Organocation (APC) Superfamily
	The Amino Acid-Polyamine-Organocation (APC) Family	2.A.3
	The Unknown APC-1 (U-APC1) Family	2.A.3.14
	Hypothetical protein	2.A.3.15.4	Dictyostelium discoideum		Putative: Amino acid transporter
	Amino Acid-Polyamine-Organocation (APC) Superfamily
	The Amino Acid/Auxin Permease (AAAP) Family	2.A.18
	UNC-47/UN47/T20G5.6	2.A.18.5.1	Caenorhabditis elegans	γ-aminobutyric acid (GABA), Glycine	Vesicular transporter		(Aubrey et al., 2007; McIntire et al., 1997)
	VGAT/VIAAT	2.A.18.5.3	Mus musculus	γ-aminobutyric acid (GABA), Glycine	Vesicular transporter, 2Cl- cotransporter		(Juge et al., 2009)
	hVIAAT/SLC32A1	2.A.18.5.4	Homo sapiens		Annotated Vesicular γ-aminobutyric acid (GABA), Glycine transporter, 2Cl- cotransporter		(Chessler et al., 2002)
	GlnT	2.A.18.6.1	Rattus norvegicus	L-Gln	Neuronal Transporter; Na+-dependent; Inhibited by α-methylaminoisobutyric acid; L-Asp, L-His, L-Ala, L-Met, L-Ser effective competitors		(Varoqui et al., 2000)
	mNAT/SNAT3	2.A.18.6.2	Mus musculus	L-His, L-Gln, L-Ala	Na+- and pH-dependent;		(Gu et al., 2000)
	SN1/G17/SLC38A3	2.A.18.6.3	Homo sapiens	L-Gln, L-His, L-Asn, L-Ala	Symport of 2Na+, Antiport of H+; pH dependent; Na+ can be replaced with Li+; can be inhibited by L-Cys; Activity not detected in CHO cells		(Fei et al., 2000)
	SAT2/SNAT2/Q9JHE5	2.A.18.6.4	Rattus norvegicus	L-Gln, L-Ala, α-(methylamino)isobutyric acid (MeAIB)	Voltage- and Na+-dependent (1:1 stoichiometry); pH-sensitive; Inhibited by α-(methylamino)isobutyric acid (MeAIB); other possible substrates: Met, Pro, Ser; transcription upregulated in amino acid starvation		(Yao et al., 2000)
	SLC38A2/ ATA2/System A2	2.A.18.6.5	Homo sapiens	L-Ala, Gly, L-Ser, L-Pro, L-Met, L-Asn, L-Gln, L-Thr, L-Leu, α-(methylamino)isobutyric acid (MeAIB), L-homocysteine	Na+-dependent (symport with 1:1 stoichiometry); pH-sensitive; Transcription upregulated in amino acid starvation and hypertonic stress; Stored in Trans-Golgi network,transport to plasma membrane facilitated by insulin		(Bevilacqua et al., 2005; Gaccioli et al., 2006; Hatanaka et al., 2006; Hatanaka et al., 2000; Palii et al., 2004; Tsitsiou et al., 2009)
	ATA3/ATA3/SNAT4	2.A.18.6.7	Rattus norvegicus	L-Ala, L-Ser, L-Gly, L-Cys, L-Asn, L-Thr, L-Pro, L-Met, L-Lys, α-(methylamino)isobutyric acid (MeAIB)	Na+-dependent, pH-sensitive;		(Sugawara et al., 2000)
	SN2	2.A.18.6.8	Rattus norvegicus	Gly, L-Asn, L-Ala, L-Ser, L-Gln, L-His	Na+-dependent, pH-sensitive; Na+ symport, H+ antiport		(Baird et al., 2006; Nakanishi et al., 2001)
	AAP3	2.A.18.6.9	Leishmania donovani		Putative: Arginine transporter		(Shaked-Mishan et al., 2006)
	SLC38A6	2.A.18.6.11	Homo sapiens		Putative: Amino acid transporter		(Gasnier, 2004)
	SLC38A8	2.A.18.6.12	Homo sapiens		Putative: Amino acid transporter		(Martin et al., 2004)
	SLC38A7	2.A.18.6.13	Homo sapiens		Putative: Amino acid transporter		(Ota et al., 2004)
	SLC38A1	2.A.18.6.14	Homo sapiens	α-(methylamino)isobutyric acid (MeAIB), L-Ala, L-Ser, L-Met, L-Asn, L-Gln	Na+ dependent, pH sensitive; Expression decreased in hypoxic conditions;		(Nelson et al., 2003; Wang et al., 2000)
	SN2/SLC38A5	2.A.18.6.15	Homo sapiens	L-Gln, L-Asn, L-His, L-Ser, L-Ala, Gly	Na+-dependent, pH-sensitive; Li+ tolerant		(Nakanishi et al., 2001b)
	SLC38A10	2.A.18.6.16	Homo sapiens		Putative: Amino acid transporter		(Ota et al., 2004)
	SLC38A4/ hNAT3/hATA3	2.A.18.6.17	Homo sapiens	L-Ala, L-Gln, L-His, L-Lys, L-Arg, Gly	Na+-dependent; Li tolerant; pH sensitive; Basic amino acids can be transported independent of Na+		(Gu et al., 2001; Hatanaka et al., 2001)
	SLC38A11	2.A.18.6.18	Homo sapiens		Putative: Amino acid transporter		(Ota et al., 2004)
	mPAT1/SLC36A1	2.A.18.8.1	Mus musculus	L-Gly, L-Ala, L-Pro, L-Ser, D-Ala, D-Pro, D-Ser, γ-amino butyrate(GABA), Taurine, β-alanine	pH sensitive; H+ symport; Na+, Cl- independent; Lysosomal transporter		(Anderson et al., 2009; Boll et al., 2002)
	PAT2/SLC36A2/Tramdorin-1	2.A.18.8.2	Mus musculus	Gly, L-Ala, L-Pro,	H+ symport; Inhibited by Sarcosine		(Foltz et al., 2004; Rubio-Aliaga et al., 2004)
	Path	2.A.18.8.3	Drosophila melanogaster		Putative: Amino acid transporter		(Goberdhan et al., 2005)
	SLC36A3	2.A.18.8.4	Homo sapiens		Putative: Amino acid transporter; Expressed only in testes, function umknown		(Thwaites and Anderson, 2011)
	hPAT4/SLC36A4	2.A.18.8.5	Homo sapiens	L-Pro, L-Ala, L-Trp	Inhibited by Sarcosine; Na+ independent		(Pillai and Meredith, 2011)
	SLC36A2/Tramdorin-1	2.A.18.8.6	Homo sapiens		Putative: pH sensitive Amino acid transporter		(Boll et al., 2003)
	SLC36A1/hPAT1	2.A.18.8.7	Homo sapiens		Putative: Amino acid transporter		(Boll et al., 2003)
	F59B2.2	2.A.18.8.8	Caenorhabditis elegans		Putative: Amino acid transporter		(1998)
	SLC38A9	2.A.18.9.1	Homo sapiens	L-Arg			(Wang et al., 2015)
	AAT	2.A.18.10.1	Homo sapiens		Putative: Amino acid transporter		(Ota et al., 2004)
	AAT	2.A.18.10.2	Entamoeba histolytica		Putative: Amino acid transporter		(Loftus et al., 2005)
	AAAP homologue	2.A.18.10.4	Tetrahymena thermophila		Putative: Amino acid transporter		(Eisen et al., 2006)
	The Dicarboxylate/Amino Acid:Cation (Na+ or H+) Symporter (DAACS) Family	2.A.23
	GLAST/EAAT1	2.A.23.2.1	Rattus norvegicus	L-Glu, L-Asp	Na+-dependent(3Na+, 1H+ symport, K+ antiport); Inhibited by DL-threo-3-hydroxy-aspartate; Urea and water also transported;		(Storck et al., 1992; Vandenberg et al., 2011)
	GLT1/GLUT-R/EAAT2	2.A.23.2.2	Rattus norvegicus	L-Glu, L-Asp, D-Asp	Na+-dependent(3Na+ symport, K+ antiport)		(Teichman et al., 2009)
	EAA3/SLC1A1/EAAT3/EAAC1	2.A.23.2.3	Homo sapiens	L-Glu, D-Glu, L-Asp, D-Asp	Na+-dependent(3Na+ symport, K+ antiport); Dependent on membrane potential; May transport Cysteine (source unknown)		(Arriza et al., 1994; Kanai et al., 1994; Teichman et al., 2009)
	dEAAT2/CG3159-PB, isoform B	2.A.23.2.4	Drosophila melanogaster	D-Asp, Taurine, L-Asp, L-Glu	Partially inhibited by high concentrations of L-Cys, L-Cystine; Na+ dependent; Selective high-affinity transport of aspartate by a Drosophila homologue of the excitatory amino-acid transporters		(Besson et al., 2005; Besson et al., 2000)
	SLC1A7/EAAT5	2.A.23.2.5	Homo sapiens	L-Glu	Na+ dependent		(Arriza et al., 1997)
	SLC1A3/GLAST-1/EAAT1	2.A.23.2.6	Homo sapiens	L-Glu, D-Asp	Na+ dependent; Inhibited by DL-threo-β-Benzyloxyaspartate (DL-TBOA)		(Arriza et al., 1997)
	SLC1A2/EAAT2	2.A.23.2.7	Homo sapiens	L-Glu, D-Asp	Na+ dependent; Inhibited by DL-threo-β-Benzyloxyaspartate (DL-TBOA)		(Arriza et al., 1997; Shimamoto et al., 1998)
	SLC1A6/EAAT4	2.A.23.2.8	Homo sapiens	L-Glu, L-Asp	Regulated by transmembrane protein Klotho; Cl- symported		(Almilaji et al., 2013; Fairman et al., 1995)
	Glt-3	2.A.23.2.9	Caenorhabditis elegans		Putative Glutamate transporter		(1998)
	Glt-1	2.A.23.2.10	Caenorhabditis elegans	L-Glu			(Kawano et al., 1997)
	EAAT homoloue	2.A.23.2.11	Culex quinquefasciatus	L-Glu, L-Asp, Succinate, Malate, α-Ketoglutarate.	K+ antiported		(Wang et al., 2013)
	EAAT3 homologue	2.A.23.2.12	Culex quinquefasciatus	L-Glu, L-Asp, Succinate	K+ antiported		(Wang et al., 2013)
	SLC1A4/SATT/AscT1	2.A.23.3.1	Homo sapiens	L-Ala, L-Cys, L-Pro, L-Hydroxyproline, L-Ser, L-Thr, L-Homocysteine,	K+ independent; Amino acid antiporter; Na+ dependent		(Jiang et al., 2007; Pinilla-Tenas et al., 2003; Shafqat et al., 1993; Zerangue and Kavanaugh, 1996)
	AAAX/SLC1A2/SLC1A7/ASCT2/AAAT	2.A.23.3.2	Mus musculus	L-Ser, L-Ala, L-Glu, L-Homocysteine	Insulin activated; Na+ dependent		(Jiang et al., 2007; Liao and Lane, 1995)
	AAAT/System B°/ATB°/NBB/SLC1A5/ASCT2/RDRC/RDR/M7V1	2.A.23.3.3	Homo sapiens	L-Ala, L-Gln, Gly	Na+ Dependent; Retrovirus receptor; Inhibited by L-Ser, L-Cys, L-Thr, L-Met, L-Leu, L-Val, L-Ile, L-Phe, L-Trp, L-Asn		(Kekuda et al., 1996; Rasko et al., 1999)
	Mitochondrial Carrier (MC) Superfamily
	The Mitochondrial Carrier (MC) Family	2.A.29
	SLC25A38	2.A.29.5.6	Homo sapiens		Putative: Amino acid transporter; Puative Glycine transporter		(Ota et al., 2004)
	CACL/SLC25A29	2.A.29.8.9	Homo sapiens	L-Arg, L-Lys, Homoarginine, Methylarginine, L-Ornithine, L-His	Carnitine and acylcarnitines not transported; Inhibited by Pyridoxal 5′-phosphate, Tannic acid, HgCl2, Mersalyl, p-Hydroxymercuribenzoate		(Porcelli et al., 2014)
	CMC1/SLC25A12/ARALAR1	2.A.29.14.1	Homo sapiens	L-Glu, L-Asp	Ca2+-activated; L-Glu exchanged for L-Asp and H+		(Palmieri et al., 2001)
	CMC2/SLC25A13/ARALAR2	2.A.29.14.2	Homo sapiens	L-Glu, L-Asp	Ca2+-activated; L-Glu exchanged for L-Asp and H+		(Palmieri et al., 2001)
	GC1/SLC25A22	2.A.29.14.3	Homo sapiens	L-Glu	H+ symport; Inhibited by Pyridoxal 5′-phosphate, Bathophenanthroline, Mersalyl, p-Hydroxymercuribenzoate, N-Ethylmaleimide, Tannic acid, Bromocresol purple		(Fiermonte et al., 2002)
	GC2/SLC25A18	2.A.29.14.5	Homo sapiens	L-Glu	H+ symport; Inhibited by Pyridoxal 5′-phosphate, Bathophenanthroline, Mersalyl, p-Hydroxymercuribenzoate, N-Ethylmaleimide, Tannic acid, Bromocresol purple		(Fiermonte et al., 2002)
	SLC25A26	2.A.29.18.3	Homo sapiens	S-adenosylmethionine	Inhibited by Tannic acid and Bromocresol Purple		(Agrimi et al., 2004)
	ORC2/OrnT2/SLC25A2	2.A.29.19.1	Homo sapiens	L-Ornithine, L-Citrulline, L-Arg, L-Lys, L-His, D-His, L-Homoarginine, D-Ornithine, D-Lys, D-Arg	Symport of H+ or Antiport of amino acid; Inhibited by Cu2+, Pb2+, Hg2+, Cd2+ and Zn2+ in antiport mode, and by Co2+, and Ni2+ in symport mode		(Fiermonte et al., 2003; Tonazzi and Indiveri, 2011)
	SLC25A15/Orc1	2.A.29.19.2	Homo sapiens	L-Ornithine, L-Citrulline, L-Arg, L-Lys	Antiport of the same amino acids that it can transport; Involed with hyperornithinemia-hyperammonemia-homocitrullinuria		(Fiermonte et al., 2003)
	Transporter-opsin-G protein-coupled receptor (TOG) Superfamily
	The Lysosomal Cystine Transporter (LCT) Family	2.A.43
	CTNS/Cystinosin	2.A.43.1.1	Homo sapiens	L-Cystine	H+ symport; Cystinosis related; Lysosomal amino acid transporter; Involved in melanin synthesis		(Chiaverini et al., 2012; Orth, 1975)
	CG17119/Cystinosin homolog	2.A.43.1.2	Drosophila melanogaster		Putative: Amino acid transporter		(Adams et al., 2000)
	LAAT1/PQLC2	2.A.43.2.1	Homo sapiens	L-Arg, L-Lys, L-His, L-Ornithine	Lysosomal amino acid transporter; Involved in maintainence of amino acid homeostasis		(Jezegou et al., 2012; Liu et al., 2012)
	LAAT1/Y43H11AL.2	2.A.43.2.2	Caenorhabditis elegans	L-Lys, L-Arg, L-His	Lysosomal amino acid transporter; Involved in maintainence of amino acid homeostasis		(Liu et al., 2012)
	PQLR	2.A.43.2.4	Entamoeba histolytica		Putative: Amino acid transporter		(Loftus et al., 2005)
	SL15/MPU1/SL15/MPDU1	2.A.43.3.1	Cricetulus griseus		Possible amino acid transporter; Required for utilization of the mannose donor mannose-P-dolichol (MPD)		(Anand et al., 2001)
	PQLC3	2.A.43.3.2	Mus musculus		Possible amino acid transporter		(Carninci et al., 2005)
	The rBAT(related to b(0,+) amino acid transporter) Transport Accessory Protein (rBAT) Family	8.A.9
	rBAT	8.A.9.1.1	Oryctolagus cuniculus	L-Cystine, L-Leu, L-Arg, L-Ala	Na+-independent		(Bertran et al., 1992)
	SLC3A1/ rBAT/NBAT/D2h	8.A.9.1.2	Homo sapiens	L-Cystine, L-Arg, L-Leu, L-Lys, L-Ala, L-Met, L-Ser, L-Ornithine,	Na+-independent; Expressed in renal tissue		(Lee et al., 1993; Mizoguchi et al., 2001)
	4F2hc/LLAT	8.A.9.2.1	Rattus norvegicus	L-Ile	Na+-independent; Functions in conjugation with LAT family (TCID: 2.A.3.8)		(Broer et al., 1995)
	SLC3A2/CD98hc/4F2hc	8.A.9.2.2	Homo sapiens	L-Phe, L-Tyr, L-Leu, L-Arg, L-Trp, L-Met, L-His, L-Lys, L-Gln	Forms heterodimer with (SLC7A5, TCID:2.A.3.8.25); Na+-independent		(Broer et al., 2000; Pfeiffer et al., 1999; Yanagida et al., 2001)
	SPRM1hc	8.A.9.3.1	Schistosoma japonicum	L-Phe, L-Arg, L-Lys, L-Ala, L-Gln, L-His, L-Trp, L-Leu	Facilitate nutrient uptake from host blood		(Krautz-Peterson et al., 2007)
	‡TCID(Transporter Classsification Identification number)
	†Species in with tranporter was first indentified
	*Putative amino acids are those that have been classified as transportes based on sequence similarity by the transporter classification database (TCDB)
	Mini-Review Journal:Amino Acids Title: Amino acids in the cultivation of mammalian Andrew Salazarᵃᵇ, Michael Keusgenᵃ, Jörg von Hagenᵇ ᵃInstitute of Pharmaceutical Chemistry, University of Marburg, 35032 Marburg, Germany ᵇBiopharm Materials & Technologies R&D, Merck Lifescience, 64293 Darmstadt, Germany Corresponding author e-mail: andrew.salazar@external.merckgroup.com
	References
	(1998) Genome sequence of the nematode C. elegans: a platform for investigating biology. Science 282, 2012-2018.
	Adams, M.D., Celniker, S.E., Holt, R.A., Evans, C.A., Gocayne, J.D., Amanatides, P.G., Scherer, S.E., Li, P.W., Hoskins, R.A., Galle, R.F., George, R.A., Lewis, S.E., Richards, S., Ashburner, M., Henderson, S.N., Sutton, G.G., Wortman, J.R., Yandell, M.D., Zhang, Q., Chen, L.X., Brandon, R.C., Rogers, Y.H., Blazej, R.G., Champe, M., Pfeiffer, B.D., Wan, K.H., Doyle, C., Baxter, E.G., Helt, G., Ne…
	Agrimi, G., Di Noia, M.A., Marobbio, C.M., Fiermonte, G., Lasorsa, F.M., Palmieri, F., (2004) Identification of the human mitochondrial S-adenosylmethionine transporter: bacterial expression, reconstitution, functional characterization and tissue distribution. The Biochemical journal 379, 183-190.
	Albritton, L.M., Tseng, L., Scadden, D., Cunningham, J.M., (1989) A putative murine ecotropic retrovirus receptor gene encodes a multiple membrane-spanning protein and confers susceptibility to virus infection. Cell 57, 659-666.
	Almilaji, A., Munoz, C., Pakladok, T., Alesutan, I., Feger, M., Foller, M., Lang, U.E., Shumilina, E., Lang, F., (2013) Klotho sensitivity of the neuronal excitatory amino acid transporters EAAT3 and EAAT4. PloS one 8, e70988.
	Anand, M., Rush, J.S., Ray, S., Doucey, M.A., Weik, J., Ware, F.E., Hofsteenge, J., Waechter, C.J., Lehrman, M.A., (2001) Requirement of the Lec35 gene for all known classes of monosaccharide-P-dolichol-dependent glycosyltransferase reactions in mammals. Molecular biology of the cell 12, 487-501.
	Anderson, C.M., Howard, A., Walters, J.R., Ganapathy, V., Thwaites, D.T., (2009) Taurine uptake across the human intestinal brush-border membrane is via two transporters: H+-coupled PAT1 (SLC36A1) and Na+- and Cl(-)-dependent TauT (SLC6A6). The Journal of physiology 587, 731-744.
	Arriza, J.L., Eliasof, S., Kavanaugh, M.P., Amara, S.G., (1997) Excitatory amino acid transporter 5, a retinal glutamate transporter coupled to a chloride conductance. Proc Natl Acad Sci U S A 94, 4155-4160.
	Arriza, J.L., Fairman, W.A., Wadiche, J.I., Murdoch, G.H., Kavanaugh, M.P., Amara, S.G., (1994) Functional comparisons of three glutamate transporter subtypes cloned from human motor cortex. The Journal of neuroscience : the official journal of the Society for Neuroscience 14, 5559-5569.
	Aubrey, K.R., Rossi, F.M., Ruivo, R., Alboni, S., Bellenchi, G.C., Le Goff, A., Gasnier, B., Supplisson, S., (2007) The transporters GlyT2 and VIAAT cooperate to determine the vesicular glycinergic phenotype. The Journal of neuroscience : the official journal of the Society for Neuroscience 27, 6273-6281.
	Baird, F.E., Pinilla-Tenas, J.J., Ogilvie, W.L., Ganapathy, V., Hundal, H.S., Taylor, P.M., (2006) Evidence for allosteric regulation of pH-sensitive System A (SNAT2) and System N (SNAT5) amino acid transporter activity involving a conserved histidine residue. The Biochemical journal 397, 369-375.
	Bertran, J., Werner, A., Moore, M.L., Stange, G., Markovich, D., Biber, J., Testar, X., Zorzano, A., Palacin, M., Murer, H., (1992) Expression cloning of a cDNA from rabbit kidney cortex that induces a single transport system for cystine and dibasic and neutral amino acids. Proc Natl Acad Sci U S A 89, 5601-5605.
	Besson, M.T., Re, D.B., Moulin, M., Birman, S., (2005) High affinity transport of taurine by the Drosophila aspartate transporter dEAAT2. The Journal of biological chemistry 280, 6621-6626.
	Besson, M.T., Soustelle, L., Birman, S., (2000) Selective high-affinity transport of aspartate by a Drosophila homologue of the excitatory amino-acid transporters. Current biology : CB 10, 207-210.
	Bettler, B., Boulter, J., Hermans-Borgmeyer, I., O'Shea-Greenfield, A., Deneris, E.S., Moll, C., Borgmeyer, U., Hollmann, M., Heinemann, S., (1990) Cloning of a novel glutamate receptor subunit, GluR5: expression in the nervous system during development. Neuron 5, 583-595.
	Bevilacqua, E., Bussolati, O., Dall'Asta, V., Gaccioli, F., Sala, R., Gazzola, G.C., Franchi-Gazzola, R., (2005) SNAT2 silencing prevents the osmotic induction of transport system A and hinders cell recovery from hypertonic stress. FEBS Lett 579, 3376-3380.
	Blondeau, J.P., (2002) Homologues of amino acid permeases: cloning and tissue expression of XAT1 and XAT2. Gene 286, 241-248.
	Boll, M., Foltz, M., Rubio-Aliaga, I., Daniel, H., (2003) A cluster of proton/amino acid transporter genes in the human and mouse genomes. Genomics 82, 47-56.
	Boll, M., Foltz, M., Rubio-Aliaga, I., Kottra, G., Daniel, H., (2002) Functional characterization of two novel mammalian electrogenic proton-dependent amino acid cotransporters. The Journal of biological chemistry 277, 22966-22973.
	Bridges, C.C., Kekuda, R., Wang, H., Prasad, P.D., Mehta, P., Huang, W., Smith, S.B., Ganapathy, V., (2001) Structure, function, and regulation of human cystine/glutamate transporter in retinal pigment epithelial cells. Investigative ophthalmology & visual science 42, 47-54.
	Broer, A., Wagner, C.A., Lang, F., Broer, S., (2000) The heterodimeric amino acid transporter 4F2hc/y+LAT2 mediates arginine efflux in exchange with glutamine. The Biochemical journal 349 Pt 3, 787-795.
	Broer, S., Broer, A., Hamprecht, B., (1995) The 4F2hc surface antigen is necessary for expression of system L-like neutral amino acid-transport activity in C6-BU-1 rat glioma cells: evidence from expression studies in Xenopus laevis oocytes. The Biochemical journal 312 ( Pt 3), 863-870.
	Carninci, P., Kasukawa, T., Katayama, S., Gough, J., Frith, M.C., Maeda, N., Oyama, R., Ravasi, T., Lenhard, B., Wells, C., Kodzius, R., Shimokawa, K., Bajic, V.B., Brenner, S.E., Batalov, S., Forrest, A.R., Zavolan, M., Davis, M.J., Wilming, L.G., Aidinis, V., Allen, J.E., Ambesi-Impiombato, A., Apweiler, R., Aturaliya, R.N., Bailey, T.L., Bansal, M., Baxter, L., Beisel, K.W., Bersano, T., Bono,…
	Chairoungdua, A., Kanai, Y., Matsuo, H., Inatomi, J., Kim, D.K., Endou, H., (2001) Identification and characterization of a novel member of the heterodimeric amino acid transporter family presumed to be associated with an unknown heavy chain. The Journal of biological chemistry 276, 49390-49399.
	Chairoungdua, A., Segawa, H., Kim, J.Y., Miyamoto, K., Haga, H., Fukui, Y., Mizoguchi, K., Ito, H., Takeda, E., Endou, H., Kanai, Y., (1999) Identification of an amino acid transporter associated with the cystinuria-related type II membrane glycoprotein. The Journal of biological chemistry 274, 28845-28848.
	Chessler, S.D., Simonson, W.T., Sweet, I.R., Hammerle, L.P., (2002) Expression of the vesicular inhibitory amino acid transporter in pancreatic islet cells: distribution of the transporter within rat islets. Diabetes 51, 1763-1771.
	Chiaverini, C., Sillard, L., Flori, E., Ito, S., Briganti, S., Wakamatsu, K., Fontas, E., Berard, E., Cailliez, M., Cochat, P., Foulard, M., Guest, G., Niaudet, P., Picardo, M., Bernard, F.X., Antignac, C., Ortonne, J.P., Ballotti, R., (2012) Cystinosin is a melanosomal protein that regulates melanin synthesis. FASEB journal : official publication of the Federation of American Societies for Exper…
	Closs, E.I., (1996) CATs, a family of three distinct mammalian cationic amino acid transporters. Amino Acids 11, 193-208.
	Closs, E.I., Albritton, L.M., Kim, J.W., Cunningham, J.M., (1993) Identification of a low affinity, high capacity transporter of cationic amino acids in mouse liver. The Journal of biological chemistry 268, 7538-7544.
	Closs, E.I., Graf, P., Habermeier, A., Cunningham, J.M., Forstermann, U., (1997) Human cationic amino acid transporters hCAT-1, hCAT-2A, and hCAT-2B: three related carriers with distinct transport properties. Biochemistry 36, 6462-6468.
	Colbourne, J.K., Pfrender, M.E., Gilbert, D., Thomas, W.K., Tucker, A., Oakley, T.H., Tokishita, S., Aerts, A., Arnold, G.J., Basu, M.K., Bauer, D.J., Caceres, C.E., Carmel, L., Casola, C., Choi, J.H., Detter, J.C., Dong, Q., Dusheyko, S., Eads, B.D., Frohlich, T., Geiler-Samerotte, K.A., Gerlach, D., Hatcher, P., Jogdeo, S., Krijgsveld, J., Kriventseva, E.V., Kultz, D., Laforsch, C., Lindquist, …
	Corey, E.A., Bobkov, Y., Ukhanov, K., Ache, B.W., (2013) Ionotropic crustacean olfactory receptors. PloS one 8, e60551.
	Eisen, J.A., Coyne, R.S., Wu, M., Wu, D., Thiagarajan, M., Wortman, J.R., Badger, J.H., Ren, Q., Amedeo, P., Jones, K.M., Tallon, L.J., Delcher, A.L., Salzberg, S.L., Silva, J.C., Haas, B.J., Majoros, W.H., Farzad, M., Carlton, J.M., Smith, R.K., Jr., Garg, J., Pearlman, R.E., Karrer, K.M., Sun, L., Manning, G., Elde, N.C., Turkewitz, A.P., Asai, D.J., Wilkes, D.E., Wang, Y., Cai, H., Collins, K.…
	Fairman, W.A., Vandenberg, R.J., Arriza, J.L., Kavanaugh, M.P., Amara, S.G., (1995) An excitatory amino-acid transporter with properties of a ligand-gated chloride channel. Nature 375, 599-603.
	Fei, Y.J., Sugawara, M., Nakanishi, T., Huang, W., Wang, H., Prasad, P.D., Leibach, F.H., Ganapathy, V., (2000) Primary structure, genomic organization, and functional and electrogenic characteristics of human system N 1, a Na+- and H+-coupled glutamine transporter. The Journal of biological chemistry 275, 23707-23717.
	Fernandez, E., Torrents, D., Zorzano, A., Palacin, M., Chillaron, J., (2005) Identification and functional characterization of a novel low affinity aromatic-preferring amino acid transporter (arpAT). One of the few proteins silenced during primate evolution. The Journal of biological chemistry 280, 19364-19372.
	Fiermonte, G., Dolce, V., David, L., Santorelli, F.M., Dionisi-Vici, C., Palmieri, F., Walker, J.E., (2003) The mitochondrial ornithine transporter. Bacterial expression, reconstitution, functional characterization, and tissue distribution of two human isoforms. The Journal of biological chemistry 278, 32778-32783.
	Fiermonte, G., Palmieri, L., Todisco, S., Agrimi, G., Palmieri, F., Walker, J.E., (2002) Identification of the mitochondrial glutamate transporter. Bacterial expression, reconstitution, functional characterization, and tissue distribution of two human isoforms. The Journal of biological chemistry 277, 19289-19294.
	Fisher, J.L., Mott, D.D., (2012) The auxiliary subunits Neto1 and Neto2 reduce voltage-dependent inhibition of recombinant kainate receptors. The Journal of neuroscience : the official journal of the Society for Neuroscience 32, 12928-12933.
	Foltz, M., Oechsler, C., Boll, M., Kottra, G., Daniel, H., (2004) Substrate specificity and transport mode of the proton-dependent amino acid transporter mPAT2. European journal of biochemistry / FEBS 271, 3340-3347.
	Fukasawa, Y., Segawa, H., Kim, J.Y., Chairoungdua, A., Kim, D.K., Matsuo, H., Cha, S.H., Endou, H., Kanai, Y., (2000) Identification and characterization of a Na(+)-independent neutral amino acid transporter that associates with the 4F2 heavy chain and exhibits substrate selectivity for small neutral D- and L-amino acids. The Journal of biological chemistry 275, 9690-9698.
	Gaccioli, F., Huang, C.C., Wang, C., Bevilacqua, E., Franchi-Gazzola, R., Gazzola, G.C., Bussolati, O., Snider, M.D., Hatzoglou, M., (2006) Amino acid starvation induces the SNAT2 neutral amino acid transporter by a mechanism that involves eukaryotic initiation factor 2alpha phosphorylation and cap-independent translation. The Journal of biological chemistry 281, 17929-17940.
	Gandhi, M.D., Pal, D., Mitra, A.K., (2004) Identification and functional characterization of a Na(+)-independent large neutral amino acid transporter (LAT2) on ARPE-19 cells. Int J Pharm 275, 189-200.
	Gasnier, B., (2004) The SLC32 transporter, a key protein for the synaptic release of inhibitory amino acids. Pflugers Archiv : European journal of physiology 447, 756-759.
	Gill, A., Birdsey-Benson, A., Jones, B.L., Henderson, L.P., Madden, D.R., (2008) Correlating AMPA receptor activation and cleft closure across subunits: crystal structures of the GluR4 ligand-binding domain in complex with full and partial agonists. Biochemistry 47, 13831-13841.
	Goberdhan, D.C., Meredith, D., Boyd, C.A., Wilson, C., (2005) PAT-related amino acid transporters regulate growth via a novel mechanism that does not require bulk transport of amino acids. Development (Cambridge, England) 132, 2365-2375.
	Gu, S., Adan-Rice, D., Leach, R.J., Jiang, J.X., (2001) A novel human amino acid transporter, hNAT3: cDNA cloning, chromosomal mapping, genomic structure, expression, and functional characterization. Genomics 74, 262-272.
	Gu, S., Roderick, H.L., Camacho, P., Jiang, J.X., (2000) Identification and characterization of an amino acid transporter expressed differentially in liver. Proc Natl Acad Sci U S A 97, 3230-3235.
	Habermeier, A., Wolf, S., Martine, U., Graf, P., Closs, E.I., (2003) Two amino acid residues determine the low substrate affinity of human cationic amino acid transporter-2A. The Journal of biological chemistry 278, 19492-19499.
	Hagiwara, K., Nagamori, S., Umemura, Y.M., Ohgaki, R., Tanaka, H., Murata, D., Nakagomi, S., Nomura, K.H., Kage-Nakadai, E., Mitani, S., Nomura, K., Kanai, Y., (2012) NRFL-1, the C. elegans NHERF orthologue, interacts with amino acid transporter 6 (AAT-6) for age-dependent maintenance of AAT-6 on the membrane. PloS one 7, e43050.
	Hatanaka, T., Hatanaka, Y., Tsuchida, J., Ganapathy, V., Setou, M., (2006) Amino acid transporter ATA2 is stored at the trans-Golgi network and released by insulin stimulus in adipocytes. The Journal of biological chemistry 281, 39273-39284.
	Hatanaka, T., Huang, W., Ling, R., Prasad, P.D., Sugawara, M., Leibach, F.H., Ganapathy, V., (2001) Evidence for the transport of neutral as well as cationic amino acids by ATA3, a novel and liver-specific subtype of amino acid transport system A. Biochimica et biophysica acta 1510, 10-17.
	Hatanaka, T., Huang, W., Wang, H., Sugawara, M., Prasad, P.D., Leibach, F.H., Ganapathy, V., (2000) Primary structure, functional characteristics and tissue expression pattern of human ATA2, a subtype of amino acid transport system A. Biochimica et biophysica acta 1467, 1-6.
	Hollmann, M., O'Shea-Greenfield, A., Rogers, S.W., Heinemann, S., (1989) Cloning by functional expression of a member of the glutamate receptor family. Nature 342, 643-648.
	Hoshide, R., Ikeda, Y., Karashima, S., Matsuura, T., Komaki, S., Kishino, T., Niikawa, N., Endo, F., Matsuda, I., (1996) Molecular cloning, tissue distribution, and chromosomal localization of human cationic amino acid transporter 2 (HCAT2). Genomics 38, 174-178.
	Ishii, T., Moriyoshi, K., Sugihara, H., Sakurada, K., Kadotani, H., Yokoi, M., Akazawa, C., Shigemoto, R., Mizuno, N., Masu, M., et al., (1993) Molecular characterization of the family of the N-methyl-D-aspartate receptor subunits. The Journal of biological chemistry 268, 2836-2843.
	Ito, K., Groudine, M., (1997) A new member of the cationic amino acid transporter family is preferentially expressed in adult mouse brain. The Journal of biological chemistry 272, 26780-26786.
	Jezegou, A., Llinares, E., Anne, C., Kieffer-Jaquinod, S., O'Regan, S., Aupetit, J., Chabli, A., Sagne, C., Debacker, C., Chadefaux-Vekemans, B., Journet, A., Andre, B., Gasnier, B., (2012) Heptahelical protein PQLC2 is a lysosomal cationic amino acid exporter underlying the action of cysteamine in cystinosis therapy. Proc Natl Acad Sci U S A 109, E3434-3443.
	Jiang, X., Yang, F., Brailoiu, E., Jakubowski, H., Dun, N.J., Schafer, A.I., Yang, X., Durante, W., Wang, H., (2007) Differential regulation of homocysteine transport in vascular endothelial and smooth muscle cells. Arteriosclerosis, thrombosis, and vascular biology 27, 1976-1983.
	Juge, N., Muroyama, A., Hiasa, M., Omote, H., Moriyama, Y., (2009) Vesicular inhibitory amino acid transporter is a Cl-/gamma-aminobutyrate Co-transporter. The Journal of biological chemistry 284, 35073-35078.
	Kamath, S.G., Furesz, T.C., Way, B.A., Smith, C.H., (1999) Identification of three cationic amino acid transporters in placental trophoblast: cloning, expression, and characterization of hCAT-1. The Journal of membrane biology 171, 55-62.
	Kamboj, R.K., Schoepp, D.D., Nutt, S., Shekter, L., Korczak, B., True, R.A., Rampersad, V., Zimmerman, D.M., Wosnick, M.A., (1994) Molecular cloning, expression, and pharmacological characterization of humEAA1, a human kainate receptor subunit. Journal of neurochemistry 62, 1-9.
	Kanai, Y., Segawa, H., Miyamoto, K., Uchino, H., Takeda, E., Endou, H., (1998) Expression cloning and characterization of a transporter for large neutral amino acids activated by the heavy chain of 4F2 antigen (CD98). The Journal of biological chemistry 273, 23629-23632.
	Kanai, Y., Stelzner, M., Nussberger, S., Khawaja, S., Hebert, S.C., Smith, C.P., Hediger, M.A., (1994) The neuronal and epithelial human high affinity glutamate transporter. Insights into structure and mechanism of transport. The Journal of biological chemistry 269, 20599-20606.
	Kaneko, S., Ando, A., Okuda-Ashitaka, E., Maeda, M., Furuta, K., Suzuki, M., Matsumura, M., Ito, S., (2007) Ornithine transport via cationic amino acid transporter-1 is involved in ornithine cytotoxicity in retinal pigment epithelial cells. Investigative ophthalmology & visual science 48, 464-471.
	Kaper, T., Looger, L.L., Takanaga, H., Platten, M., Steinman, L., Frommer, W.B., (2007) Nanosensor detection of an immunoregulatory tryptophan influx/kynurenine efflux cycle. PLoS biology 5, e257.
	Kawano, T., Takuwa, K., Nakajima, T., (1997) Structure and activity of a new form of the glutamate transporter of the nematode Caenorhabditis elegans. Bioscience, biotechnology, and biochemistry 61, 927-929.
	Kekuda, R., Prasad, P.D., Fei, Y.J., Torres-Zamorano, V., Sinha, S., Yang-Feng, T.L., Leibach, F.H., Ganapathy, V., (1996) Cloning of the sodium-dependent, broad-scope, neutral amino acid transporter Bo from a human placental choriocarcinoma cell line. The Journal of biological chemistry 271, 18657-18661.
	Kim, J.W., Closs, E.I., Albritton, L.M., Cunningham, J.M., (1991) Transport of cationic amino acids by the mouse ecotropic retrovirus receptor. Nature 352, 725-728.
	Kinne, A., Schulein, R., Krause, G., (2011) Primary and secondary thyroid hormone transporters. Thyroid research 4 Suppl 1, S7.
	Krautz-Peterson, G., Camargo, S., Huggel, K., Verrey, F., Shoemaker, C.B., Skelly, P.J., (2007) Amino acid transport in schistosomes: Characterization of the permeaseheavy chain SPRM1hc. The Journal of biological chemistry 282, 21767-21775.
	Lee, C.H., Lu, W., Michel, J.C., Goehring, A., Du, J., Song, X., Gouaux, E., (2014) NMDA receptor structures reveal subunit arrangement and pore architecture. Nature 511, 191-197.
	Lee, W.S., Wells, R.G., Sabbag, R.V., Mohandas, T.K., Hediger, M.A., (1993) Cloning and chromosomal localization of a human kidney cDNA involved in cystine, dibasic, and neutral amino acid transport. The Journal of clinical investigation 91, 1959-1963.
	Li, S., Whorton, A.R., (2005) Identification of stereoselective transporters for S-nitroso-L-cysteine: role of LAT1 and LAT2 in biological activity of S-nitrosothiols. The Journal of biological chemistry 280, 20102-20110.
	Liao, K., Lane, M.D., (1995) Expression of a novel insulin-activated amino acid transporter gene during differentiation of 3T3-L1 preadipocytes into adipocytes. Biochem Biophys Res Commun 208, 1008-1015.
	Liu, B., Du, H., Rutkowski, R., Gartner, A., Wang, X., (2012) LAAT-1 is the lysosomal lysine/arginine transporter that maintains amino acid homeostasis. Science 337, 351-354.
	Loftus, B., Anderson, I., Davies, R., Alsmark, U.C., Samuelson, J., Amedeo, P., Roncaglia, P., Berriman, M., Hirt, R.P., Mann, B.J., Nozaki, T., Suh, B., Pop, M., Duchene, M., Ackers, J., Tannich, E., Leippe, M., Hofer, M., Bruchhaus, I., Willhoeft, U., Bhattacharya, A., Chillingworth, T., Churcher, C., Hance, Z., Harris, B., Harris, D., Jagels, K., Moule, S., Mungall, K., Ormond, D., Squares, R.…
	Martin, J., Han, C., Gordon, L.A., Terry, A., Prabhakar, S., She, X., Xie, G., Hellsten, U., Chan, Y.M., Altherr, M., Couronne, O., Aerts, A., Bajorek, E., Black, S., Blumer, H., Branscomb, E., Brown, N.C., Bruno, W.J., Buckingham, J.M., Callen, D.F., Campbell, C.S., Campbell, M.L., Campbell, E.W., Caoile, C., Challacombe, J.F., Chasteen, L.A., Chertkov, O., Chi, H.C., Christensen, M., Clark, L.M…
	Mastroberardino, L., Spindler, B., Pfeiffer, R., Skelly, P.J., Loffing, J., Shoemaker, C.B., Verrey, F., (1998) Amino-acid transport by heterodimers of 4F2hc/CD98 and members of a permease family. Nature 395, 288-291.
	Matsuo, H., Kanai, Y., Kim, J.Y., Chairoungdua, A., Kim, D.K., Inatomi, J., Shigeta, Y., Ishimine, H., Chaekuntode, S., Tachampa, K., Choi, H.W., Babu, E., Fukuda, J., Endou, H., (2002) Identification of a novel Na+-independent acidic amino acid transporter with structural similarity to the member of a heterodimeric amino acid transporter family associated with unknown heavy chains. The Journal o…
	McIntire, S.L., Reimer, R.J., Schuske, K., Edwards, R.H., Jorgensen, E.M., (1997) Identification and characterization of the vesicular GABA transporter. Nature 389, 870-876.
	Midgett, C.R., Gill, A., Madden, D.R., (2012) Domain architecture of a calcium-permeable AMPA receptor in a ligand-free conformation. Frontiers in molecular neuroscience 4, 56.
	Mizoguchi, K., Cha, S.H., Chairoungdua, A., Kim, D.K., Shigeta, Y., Matsuo, H., Fukushima, J., Awa, Y., Akakura, K., Goya, T., Ito, H., Endou, H., Kanai, Y., (2001) Human cystinuria-related transporter: localization and functional characterization. Kidney international 59, 1821-1833.
	Monyer, H., Sprengel, R., Schoepfer, R., Herb, A., Higuchi, M., Lomeli, H., Burnashev, N., Sakmann, B., Seeburg, P.H., (1992) Heteromeric NMDA receptors: molecular and functional distinction of subtypes. Science 256, 1217-1221.
	Muzny, D.M., Scherer, S.E., Kaul, R., Wang, J., Yu, J., Sudbrak, R., Buhay, C.J., Chen, R., Cree, A., Ding, Y., Dugan-Rocha, S., Gill, R., Gunaratne, P., Harris, R.A., Hawes, A.C., Hernandez, J., Hodgson, A.V., Hume, J., Jackson, A., Khan, Z.M., Kovar-Smith, C., Lewis, L.R., Lozado, R.J., Metzker, M.L., Milosavljevic, A., Miner, G.R., Morgan, M.B., Nazareth, L.V., Scott, G., Sodergren, E., Song, …
	Nagase, T., Kikuno, R., Nakayama, M., Hirosawa, M., Ohara, O., (2000) Prediction of the coding sequences of unidentified human genes. XVIII. The complete sequences of 100 new cDNA clones from brain which code for large proteins in vitro. DNA research : an international journal for rapid publication of reports on genes and genomes 7, 273-281.
	Nakanishi, T., Kekuda, R., Fei, Y.J., Hatanaka, T., Sugawara, M., Martindale, R.G., Leibach, F.H., Prasad, P.D., Ganapathy, V., (2001a) Cloning and functional characterization of a new subtype of the amino acid transport system N. American journal of physiology. Cell physiology 281, C1757-1768.
	Nakanishi, T., Sugawara, M., Huang, W., Martindale, R.G., Leibach, F.H., Ganapathy, M.E., Prasad, P.D., Ganapathy, V., (2001b) Structure, function, and tissue expression pattern of human SN2, a subtype of the amino acid transport system N. Biochem Biophys Res Commun 281, 1343-1348.
	Nakauchi, J., Matsuo, H., Kim, D.K., Goto, A., Chairoungdua, A., Cha, S.H., Inatomi, J., Shiokawa, Y., Yamaguchi, K., Saito, I., Endou, H., Kanai, Y., (2000) Cloning and characterization of a human brain Na(+)-independent transporter for small neutral amino acids that transports D-serine with high affinity. Neuroscience letters 287, 231-235.
	Nelson, D.M., Smith, S.D., Furesz, T.C., Sadovsky, Y., Ganapathy, V., Parvin, C.A., Smith, C.H., (2003) Hypoxia reduces expression and function of system A amino acid transporters in cultured term human trophoblasts. American journal of physiology. Cell physiology 284, C310-315.
	Newell, J.L., Keyari, C.M., McDaniel, S.W., Diaz, P.J., Natale, N.R., Patel, S.A., Bridges, R.J., (2014) Novel di-aryl-substituted isoxazoles act as noncompetitive inhibitors of the system Xc(-) cystine/glutamate exchanger. Neurochemistry international 73, 132-138.
	Orth, J.O., (1975) [Calcification and ossification of the posterior and longitudinal ligament of the cervical spine(author's transl)]. RoFo : Fortschritte auf dem Gebiete der Rontgenstrahlen und der Nuklearmedizin 122, 442-445.
	Ota, T., Suzuki, Y., Nishikawa, T., Otsuki, T., Sugiyama, T., Irie, R., Wakamatsu, A., Hayashi, K., Sato, H., Nagai, K., Kimura, K., Makita, H., Sekine, M., Obayashi, M., Nishi, T., Shibahara, T., Tanaka, T., Ishii, S., Yamamoto, J., Saito, K., Kawai, Y., Isono, Y., Nakamura, Y., Nagahari, K., Murakami, K., Yasuda, T., Iwayanagi, T., Wagatsuma, M., Shiratori, A., Sudo, H., Hosoiri, T., Kaku, Y., …
	Palii, S.S., Chen, H., Kilberg, M.S., (2004) Transcriptional control of the human sodium-coupled neutral amino acid transporter system A gene by amino acid availability is mediated by an intronic element. The Journal of biological chemistry 279, 3463-3471.
	Palmieri, L., Pardo, B., Lasorsa, F.M., del Arco, A., Kobayashi, K., Iijima, M., Runswick, M.J., Walker, J.E., Saheki, T., Satrustegui, J., Palmieri, F., (2001) Citrin and aralar1 are Ca(2+)-stimulated aspartate/glutamate transporters in mitochondria. Embo j 20, 5060-5069.
	Pfeiffer, R., Rossier, G., Spindler, B., Meier, C., Kuhn, L., Verrey, F., (1999) Amino acid transport of y+L-type by heterodimers of 4F2hc/CD98 and members of the glycoprotein-associated amino acid transporter family. Embo j 18, 49-57.
	Pillai, S.M., Meredith, D., (2011) SLC36A4 (hPAT4) is a high affinity amino acid transporter when expressed in Xenopus laevis oocytes. The Journal of biological chemistry 286, 2455-2460.
	Pineda, M., Fernandez, E., Torrents, D., Estevez, R., Lopez, C., Camps, M., Lloberas, J., Zorzano, A., Palacin, M., (1999) Identification of a membrane protein, LAT-2, that Co-expresses with 4F2 heavy chain, an L-type amino acid transport activity with broad specificity for small and large zwitterionic amino acids. The Journal of biological chemistry 274, 19738-19744.
	Pinilla-Tenas, J., Barber, A., Lostao, M.P., (2003) Transport of proline and hydroxyproline by the neutral amino-acid exchanger ASCT1. The Journal of membrane biology 195, 27-32.
	Porcelli, V., Fiermonte, G., Longo, A., Palmieri, F., (2014) The human gene SLC25A29, of solute carrier family 25, encodes a mitochondrial transporter of basic amino acids. The Journal of biological chemistry 289, 13374-13384.
	Prasad, P.D., Wang, H., Huang, W., Kekuda, R., Rajan, D.P., Leibach, F.H., Ganapathy, V., (1999) Human LAT1, a subunit of system L amino acid transporter: molecular cloning and transport function. Biochem Biophys Res Commun 255, 283-288.
	Rasko, J.E., Battini, J.L., Gottschalk, R.J., Mazo, I., Miller, A.D., (1999) The RD114/simian type D retrovirus receptor is a neutral amino acid transporter. Proc Natl Acad Sci U S A 96, 2129-2134.
	Rubio-Aliaga, I., Boll, M., Vogt Weisenhorn, D.M., Foltz, M., Kottra, G., Daniel, H., (2004) The proton/amino acid cotransporter PAT2 is expressed in neurons with a different subcellular localization than its paralog PAT1. The Journal of biological chemistry 279, 2754-2760.
	Sasaki, H., Sato, H., Kuriyama-Matsumura, K., Sato, K., Maebara, K., Wang, H., Tamba, M., Itoh, K., Yamamoto, M., Bannai, S., (2002) Electrophile response element-mediated induction of the cystine/glutamate exchange transporter gene expression. The Journal of biological chemistry 277, 44765-44771.
	Sato, H., Tamba, M., Ishii, T., Bannai, S., (1999) Cloning and expression of a plasma membrane cystine/glutamate exchange transporter composed of two distinct proteins. The Journal of biological chemistry 274, 11455-11458.
	Sato, H., Tamba, M., Kuriyama-Matsumura, K., Okuno, S., Bannai, S., (2000) Molecular cloning and expression of human xCT, the light chain of amino acid transport system xc. Antioxidants & redox signaling 2, 665-671.
	Shafqat, S., Tamarappoo, B.K., Kilberg, M.S., Puranam, R.S., McNamara, J.O., Guadano-Ferraz, A., Fremeau, R.T., Jr., (1993) Cloning and expression of a novel Na(+)-dependent neutral amino acid transporter structurally related to mammalian Na+/glutamate cotransporters. The Journal of biological chemistry 268, 15351-15355.
	Shaked-Mishan, P., Suter-Grotemeyer, M., Yoel-Almagor, T., Holland, N., Zilberstein, D., Rentsch, D., (2006) A novel high-affinity arginine transporter from the human parasitic protozoan Leishmania donovani. Molecular microbiology 60, 30-38.
	Shimamoto, K., Lebrun, B., Yasuda-Kamatani, Y., Sakaitani, M., Shigeri, Y., Yumoto, N., Nakajima, T., (1998) DL-threo-beta-benzyloxyaspartate, a potent blocker of excitatory amino acid transporters. Molecular pharmacology 53, 195-201.
	Siegler Retchless, B., Gao, W., Johnson, J.W., (2012) A single GluN2 subunit residue controls NMDA receptor channel properties via intersubunit interaction. Nature neuroscience 15, 406-413, s401-402.
	Simmons-Willis, T.A., Koh, A.S., Clarkson, T.W., Ballatori, N., (2002) Transport of a neurotoxicant by molecular mimicry: the methylmercury-L-cysteine complex is a substrate for human L-type large neutral amino acid transporter (LAT) 1 and LAT2. The Biochemical journal 367, 239-246.
	Sobolevsky, A.I., Rosconi, M.P., Gouaux, E., (2009) X-ray structure, symmetry and mechanism of an AMPA-subtype glutamate receptor. Nature 462, 745-756.
	Soloviev, M.M., Brierley, M.J., Shao, Z.Y., Mellor, I.R., Volkova, T.M., Kamboj, R., Ishimaru, H., Sudan, H., Harris, J., Foldes, R.L., Grishin, E.V., Usherwood, P.N., Barnard, E.A., (1996) Functional expression of a recombinant unitary glutamate receptor from Xenopus, which contains N-methyl-D-aspartate (NMDA) and non-NMDA receptor subunits. The Journal of biological chemistry 271, 32572-32579.
	Sommer, B., Burnashev, N., Verdoorn, T.A., Keinanen, K., Sakmann, B., Seeburg, P.H., (1992) A glutamate receptor channel with high affinity for domoate and kainate. Embo j 11, 1651-1656.
	Soto, D., Coombs, I.D., Gratacos-Batlle, E., Farrant, M., Cull-Candy, S.G., (2014) Molecular mechanisms contributing to TARP regulation of channel conductance and polyamine block of calcium-permeable AMPA receptors. The Journal of neuroscience : the official journal of the Society for Neuroscience 34, 11673-11683.
	Sperandeo, M.P., Borsani, G., Incerti, B., Zollo, M., Rossi, E., Zuffardi, O., Castaldo, P., Taglialatela, M., Andria, G., Sebastio, G., (1998) The gene encoding a cationic amino acid transporter (SLC7A4) maps to the region deleted in the velocardiofacial syndrome. Genomics 49, 230-236.
	Storck, T., Schulte, S., Hofmann, K., Stoffel, W., (1992) Structure, expression, and functional analysis of a Na(+)-dependent glutamate/aspartate transporter from rat brain. Proc Natl Acad Sci U S A 89, 10955-10959.
	Sugawara, M., Nakanishi, T., Fei, Y.J., Martindale, R.G., Ganapathy, M.E., Leibach, F.H., Ganapathy, V., (2000) Structure and function of ATA3, a new subtype of amino acid transport system A, primarily expressed in the liver and skeletal muscle. Biochimica et biophysica acta 1509, 7-13.
	Teichman, S., Qu, S., Kanner, B.I., (2009) The equivalent of a thallium binding residue from an archeal homolog controls cation interactions in brain glutamate transporters. Proc Natl Acad Sci U S A 106, 14297-14302.
	Thwaites, D.T., Anderson, C.M., (2011) The SLC36 family of proton-coupled amino acid transporters and their potential role in drug transport. British journal of pharmacology 164, 1802-1816.
	Tonazzi, A., Indiveri, C., (2011) Effects of heavy metal cations on the mitochondrial ornithine/citrulline transporter reconstituted in liposomes. Biometals : an international journal on the role of metal ions in biology, biochemistry, and medicine 24, 1205-1215.
	Torrents, D., Estevez, R., Pineda, M., Fernandez, E., Lloberas, J., Shi, Y.B., Zorzano, A., Palacin, M., (1998) Identification and characterization of a membrane protein (y+L amino acid transporter-1) that associates with 4F2hc to encode the amino acid transport activity y+L. A candidate gene for lysinuric protein intolerance. The Journal of biological chemistry 273, 32437-32445.
	Tsitsiou, E., Sibley, C.P., D'Souza, S.W., Catanescu, O., Jacobsen, D.W., Glazier, J.D., (2009) Homocysteine transport by systems L, A and y+L across the microvillous plasma membrane of human placenta. The Journal of physiology 587, 4001-4013.
	Vandenberg, R.J., Handford, C.A., Campbell, E.M., Ryan, R.M., Yool, A.J., (2011) Water and urea permeation pathways of the human excitatory amino acid transporter EAAT1. The Biochemical journal 439, 333-340.
	Varoqui, H., Zhu, H., Yao, D., Ming, H., Erickson, J.D., (2000) Cloning and functional identification of a neuronal glutamine transporter. The Journal of biological chemistry 275, 4049-4054.
	Vekony, N., Wolf, S., Boissel, J.P., Gnauert, K., Closs, E.I., (2001) Human cationic amino acid transporter hCAT-3 is preferentially expressed in peripheral tissues. Biochemistry 40, 12387-12394.
	Veljkovic, E., Bacconi, A., Stetak, A., Hajnal, A., Stasiuk, S., Skelly, P.J., Forster, I., Shoemaker, C.B., Verrey, F., (2004a) Aromatic amino acid transporter AAT-9 of Caenorhabditis elegans localizes to neurons and muscle cells. The Journal of biological chemistry 279, 49268-49273.
	Veljkovic, E., Stasiuk, S., Skelly, P.J., Shoemaker, C.B., Verrey, F., (2004b) Functional characterization of Caenorhabditis elegans heteromeric amino acid transporters. The Journal of biological chemistry 279, 7655-7662.
	Wang, H., Huang, W., Sugawara, M., Devoe, L.D., Leibach, F.H., Prasad, P.D., Ganapathy, V., (2000) Cloning and functional expression of ATA1, a subtype of amino acid transporter A, from human placenta. Biochem Biophys Res Commun 273, 1175-1179.
	Wang, H., Rascoe, A.M., Holley, D.C., Gouaux, E., Kavanaugh, M.P., (2013) Novel dicarboxylate selectivity in an insect glutamate transporter homolog. PloS one 8, e70947.
	Wang, S., Tsun, Z.Y., Wolfson, R.L., Shen, K., Wyant, G.A., Plovanich, M.E., Yuan, E.D., Jones, T.D., Chantranupong, L., Comb, W., Wang, T., Bar-Peled, L., Zoncu, R., Straub, C., Kim, C., Park, J., Sabatini, B.L., Sabatini, D.M., (2015) Metabolism. Lysosomal amino acid transporter SLC38A9 signals arginine sufficiency to mTORC1. Science 347, 188-194.
	Wu, Y., Arai, A.C., Rumbaugh, G., Srivastava, A.K., Turner, G., Hayashi, T., Suzuki, E., Jiang, Y., Zhang, L., Rodriguez, J., Boyle, J., Tarpey, P., Raymond, F.L., Nevelsteen, J., Froyen, G., Stratton, M., Futreal, A., Gecz, J., Stevenson, R., Schwartz, C.E., Valle, D., Huganir, R.L., Wang, T., (2007) Mutations in ionotropic AMPA receptor 3 alter channel properties and are associated with moderat…
	Yanagida, O., Kanai, Y., Chairoungdua, A., Kim, D.K., Segawa, H., Nii, T., Cha, S.H., Matsuo, H., Fukushima, J., Fukasawa, Y., Tani, Y., Taketani, Y., Uchino, H., Kim, J.Y., Inatomi, J., Okayasu, I., Miyamoto, K., Takeda, E., Goya, T., Endou, H., (2001) Human L-type amino acid transporter 1 (LAT1): characterization of function and expression in tumor cell lines. Biochimica et biophysica acta 1514…
	Yang, J., Tan, Q., Zhu, W., Chen, C., Liang, X., Pan, L., (2014) Cloning and molecular characterization of cationic amino acid transporter y(+)LAT1 in grass carp (Ctenopharyngodon idellus). Fish physiology and biochemistry 40, 93-104.
	Yao, D., Mackenzie, B., Ming, H., Varoqui, H., Zhu, H., Hediger, M.A., Erickson, J.D., (2000) A novel system A isoform mediating Na+/neutral amino acid cotransport. The Journal of biological chemistry 275, 22790-22797.
	Yelshanskaya, M.V., Li, M., Sobolevsky, A.I., (2014) Structure of an agonist-bound ionotropic glutamate receptor. Science 345, 1070-1074.
	Yeramian, A., Martin, L., Serrat, N., Arpa, L., Soler, C., Bertran, J., McLeod, C., Palacin, M., Modolell, M., Lloberas, J., Celada, A., (2006) Arginine transport via cationic amino acid transporter 2 plays a critical regulatory role in classical or alternative activation of macrophages. Journal of immunology (Baltimore, Md. : 1950) 176, 5918-5924.
	Zerangue, N., Kavanaugh, M.P., (1996) ASCT-1 is a neutral amino acid exchanger with chloride channel activity. The Journal of biological chemistry 271, 27991-27994.
	Zhang, Y.V., Ni, J., Montell, C., (2013) The molecular basis for attractive salt-taste coding in Drosophila. Science 340, 1334-1338.
	Zuo, J., De Jager, P.L., Takahashi, K.A., Jiang, W., Linden, D.J., Heintz, N., (1997) Neurodegeneration in Lurcher mice caused by mutation in delta2 glutamate receptor gene. Nature 388, 769-773.
